# Supplementary material for: Collapsing Glomerulonephritis in a Kidney Transplant Recipient after mRNA SARS-CoV-2 Vaccination
Source: J Clin Med. 2022 Jun 24;11(13):3651. doi: 10.3390/jcm11133651 (PMC9267596; doi:10.3390/jcm11133651)
Supplement: Supplementary file 1 [file jcm-11-03651-s001.zip]

Archive with 1 entries (1 files):
- jcm-1772557-supplementary.pdf
